# Supplementary material for: Patterns of Phenolic Compounds in Betula and Pinus Pollen
Source: Plants (Basel). 2023 Jan 12;12(2):356. doi: 10.3390/plants12020356 (PMC9865354; doi:10.3390/plants12020356)
Supplement: Supplementary file 1 [file plants-12-00356-s001.zip]

Archive with 1 entries (1 files):
- plants-2125089-supplementary.pdf
